# Supplementary material for: Combined Inhibitory Effect of Canada Goldenrod Invasion and Soil Microplastics on Rice Growth
Source: Int J Environ Res Public Health. 2022 Sep 21;19(19):11947. doi: 10.3390/ijerph191911947 (PMC9565921; doi:10.3390/ijerph191911947)
Supplement: Supplementary file 1 [file ijerph-19-11947-s001.zip]

Archive with 1 entries (1 files):
- ijerph-1927894-supplementary.pdf
